# Supplementary material for: VEGF dose regulates vascular stabilization through Semaphorin3A and the Neuropilin-1+ monocyte/TGF-β1 paracrine axis
Source: EMBO Mol Med. 2015 Sep 7;7(10):1366–84. doi: 10.15252/emmm.201405003 (PMC4604689; doi:10.15252/emmm.201405003)
Supplement: Supplementary file 4 [file emmm0007-1366-sd4.xlsx]

## Sheet: Fig1B
ctrl	v low	v med	v high	v low trap	v med trap	v high trap
15.7981	57.1767	28.8224	41.4713	29.9947	18.5803	28.6105
12.0277	70.964	34.6968	39.0362	21.4327	16.0744	25.2621
20.3712	75.5979	42.8607	33.029	24.2439	11.9184	22.5497
16.5603	81.2199	32.958	34.5883	21.0984	4.03682	15.836
18.1202	67.762	31.3738	35.4882	18.9046	6.05816	12.2783
10.2539	62.2803	39.8924	41.4713	16.4652	7.56826	13.7578
10.3217	36.6441	36.0163	39.0362	20.3897	16.0893	23.1273
9.92417	35.0968	45.7645	37.0499	40.4971	21.5749	24.5645
9.23672	29.2847	50.2636		22.5221	3.35118	18.8973
17.8863		48.9302		16.1394	22.7593	19.9103
10.8379		43.0597		25.4294	3.00056	22.6795
7.523		27.4089		28.2791	21.2494	14.1472
18.9648		49.8224		30.9936	1.29857	18.3506
11.8853				39.2821	7.03094	23.714
15.3747				28.0047	11.2057	17.0567
13.0446				20.8199	20.9753	20.7094
17.8904				22.4717	7.13563	21.7042
14.8594				25.3273	2.78258	22.2321
21.291				15.4116	15.7552	15.3789
18.6347				40.1611	1.6272	18.1824
18.9769				40.4433	10.0287	29.9834
16.0946				37.1526	12.5513	13.1983
19.0651				35.1638		8.03137
15.738				29.1037		18.2661
16.8983				35.7263		14.5381
14.5164				38.653		21.6587
11.258				25.8863		23.9082
16.4199				37.9572		18.7365
15.1382						11.7792
12.6411						13.4482

## Sheet: Fig1C
ctrl	v low	v med	v high	v low trap	v med trap	v high trap
15.7981	74.1543	43.7467	28.4991	34.1202	34.5123	7.86138
12.0277	63.1363	39.2786	35.8737	31.0043	18.4342	14.0521
20.3712	48.1519	54.3089	31.4915	12.0874	13.7833	9.91756
16.5603	34.2734	26.8426	31.9447	34.6394	11.1914	18.265
18.1202	50.4128	38.9383	27.324	19.4049	18.2482	18.9892
10.2539	51.7757	24.756	35.0982	37.4811	11.5363	19.646
10.3217	44.0012	39.7989	30.2209	27.8253	23.7895	6.24646
9.92417	45.9412	27.773	30.7621	21.5633	17.7425	20.2681
9.23672	34.1311	42.5339	25.8348	32.9294	25.6514	8.24662
17.8863		46.0973	37.2161	30.6755	28.7508	9.63026
10.8379		25.2832	32.1196	25.7465	23.4039	4.38383
7.523			30.5899	21.1139	25.5067	7.22236
18.9648			26.4825	28.8988	27.924	6.35936
11.8853			32.9212	27.5567	26.1684	5.64379
15.3747			30.2444	45.2261		9.40788
13.0446			27.4871	30.1713		5.03221
17.8904			39.5388	38.2163		17.1502
14.8594			39.7828	25.915		12.3116
21.291			30.7644	22.8159		20.4758
18.6347				37.7085
18.9769				28.2363
16.0946				31.744
19.0651				16.7523
15.738				29.0083
16.8983				38.2891
14.5164				34.9524
11.258				30.1446
16.4199				30.1056
15.1382				29.7498
12.6411				36.3796
				23.8104
				45.6725
				38.4271
				33.939
				34.1109
				33.3155
				41.6881
				35.3341
				41.2241
				52.1367
				35.3077
				24.4725
				41.5093
