# Supplementary material for: VEGF dose regulates vascular stabilization through Semaphorin3A and the Neuropilin-1+ monocyte/TGF-β1 paracrine axis
Source: EMBO Mol Med. 2015 Sep 7;7(10):1366–84. doi: 10.15252/emmm.201405003 (PMC4604689; doi:10.15252/emmm.201405003)
Supplement: Supplementary file 5 [file emmm0007-1366-sd5.xlsx]

## Sheet: 2A-Final dot plot
Ctrl PDGF-BB	V low PDGF-BB	V Medium PDGF-BB	V high PDGF-BB	Ctrl Ang-1	V low Ang-1	V Medium Ang-1	V high Ang-1	Ctrl Ang-2	V low Ang-2	V Medium Ang-2	V high Ang-2	Ctrl TGF-b1	V low TGF-b1	V Medium TGF-b1	V high TGF-b1	Ctrl Sema 3a	V low Sema3a	V Medium Sema3a	V high Sema 3a
1	3	2	2	1.2	2.1	1.3	1.6	1.1	1.9	0.6	1.6	0.9	4.1	2.3	3.3	1.3	2.8	1.9	0.9
1	2.2	2.1	1.3	1.2	2.1	1.4	1.7	1.1	2.2	0.9	2	1.1	5.9	3	2.1	0.9	2.7	4.3	0.9
0.9	1.8	1.5	1.7	0.7	1.9	1.1	1.7	0.8	3	1	1.7	0.8	5.4	1.3	2.1	0.8	5.1	1.5	1
1.1		1.8	2.4	0.9		1.3	1.9	1		1	2.6	1.1		1.7		1		3.3	1.4
