# Supplementary material for: VEGF dose regulates vascular stabilization through Semaphorin3A and the Neuropilin-1+ monocyte/TGF-β1 paracrine axis
Source: EMBO Mol Med. 2015 Sep 7;7(10):1366–84. doi: 10.15252/emmm.201405003 (PMC4604689; doi:10.15252/emmm.201405003)
Supplement: Supplementary file 6 [file emmm0007-1366-sd6.xlsx]

## Sheet: 3B-cd11b_vessel length
V low	V med	V high
15	6	31
29	31	16
65	40	22
68	16	36
88	21	19
39	39	30
55	15	29
40	43	30
35	18	29
43	35	21
70	39	20
16	44	17
14	37	26
62	34	36
64	29	36
45	38	46
23	50	50
12	93	29
26	52	19
46	34	38
57	27	5
40	40	10
38	58	9
86	27	24
49	42	5
39	36	0
69	14	16
50	49	7
52	45	14
27	39	15
22	31	8
68	80	36
61	38	19
72	26	20
74	46	10
82	26	0
100	34	18
41	31	0
44	22	3
60		9
55		20
35		21
58		29
61		35
49		10
45		29
77		26
70		19
		32
		13
		12
		22
		20
		27
		23
		6
		11
		20
		9
		16
		32
		22
		29
		47
		66
		40
		47
		57
		45
		39
		41
		87
		77
		40
		38
		63
		17
		44
		32
		46
		61
		41
		48
		38
		32
		18
		37
		26
		39
		39
		33
		29
		18
		33

## Sheet: 3D-Sema3A tgfb1 pdgf in EC
Sema3A			TGF-beta1			PDGF-BB
low	medium	high	low	medium	high	low	medium	high
1.5	4.2	0.4	1.7	2	1.7	0.7	0.6	1.3
4.5	3.2	1.2	1.6	2.8	2	0.9	1.8	0.9
9	1.6	1.2	0.8	0.6	0.6	3.3	0.7	1.4
5.2	2	1.5	0.4	0.7	1.1			0.5
		0.7		0.5	0.3
					0.4

## Sheet: 3D-nrp1 tgfb1 in cd11b
Neuropilin-1			TGF-beta1
low	medium	high	low	medium	high
1.9	1.9	1.2	0.9	1	1.3
2.2	3.7	1.6	2.2	0.7	1.2
1.2	1.9	2.5	1.3	1.2	1.1
0.8	0.8	0.4	1.9	1.3	0.6
0.8	1.3	0.4	1	1.2	1.1
		0.5	0.9		0.4
		0.5			1.2
					1.2
