# Supplementary material for: VEGF dose regulates vascular stabilization through Semaphorin3A and the Neuropilin-1+ monocyte/TGF-β1 paracrine axis
Source: EMBO Mol Med. 2015 Sep 7;7(10):1366–84. doi: 10.15252/emmm.201405003 (PMC4604689; doi:10.15252/emmm.201405003)
Supplement: Supplementary file 7 [file emmm0007-1366-sd7.xlsx]

## Sheet: 4A-CD11b_mm2 
Ctrl IgG2A	Ctrl anti-NP1	V LOW IgG2A	V LOW anti-NP1	V MED IgG2A	V MED anti-NP1
44	0	88	11	0	33
22	22	243	11	0	22
22	0	88	11	11	44
11	0	55	0	0	11
66	0	55	66	22	55
66	0	44	55	121	33
22	55	22	22	99	22
22	22	331	55	132	22
11	0	77	11	22	33
11	0	33	55	132	44
11	0	99	33	33	11
	11	22	77	55	66
	0	77	77	77	22
	11	55	44	99	22
	11	144	44	77	11
	11	55	22	144	0
	11	44	66	66	22
		66	33	33	33
		55	0	77	44
		77	99	44	33
		44	11	99	11
		99	0	33	0
		121	11	44	66
		155	66	88	11
			11	66	11
			55		77
			188		99
					33
					11
					0
					33
					11
					33
					77

## Sheet: 4B-CD11b_Vessel length
V LOW IgG2A	V LOW anti-NP1	V MED IgG2A	V MED anti-NP1
58	6	0	19
103	5	0	12
53	6	8	29
50	0	0	7
41	30	12	34
40	23	79	22
19	11	61	10
101	22	76	13
58	5	14	17
23	10	0	28
95	28	24	6
23	19	43	39
82	32	51	10
39	38	75	9
70	26	53	7
33	24	0	0
32	13	43	12
41	35	24	23
43	21	54	27
61	0	46	16
32	48	57	9
78	6	14	0
72	0	27	39
86	5	61	5
	35		7
	5		19
			5
			0
			24
			10

## Sheet: 4C-VLD
Ctrl IgG2A	Ctrl anti-NP1	V LOW IgG2A	V LOW anti-NP1	V MED IgG2A	V MED anti-NP1
5.84215	5.45786	27.3329	36.3786	27.4438	21.1752
5.27848	7.40034	28.2502	30.053	21.1611	19.9465
7.52522	8.35351	32.6255	29.093	27.3253	19.1485
2.63194	8.38409	41.7448	38.8218	24.5643	24.5787
4.70174	4.7008	30.9876	29.1093	25.9559	31.4068
3.37026	8.77182	33.4865	27.5206	18.9678	20.3788
		30.0923	35.9644	15.4144	30.6456
		30.8502	23.6493	18.046	20.1275
		27.0197	26.4038	14.9802	26.7228
		27.9462	30.5557	23.6832	24.6125
		28.8787	22.4849	22.2127	40.9565
		25.0351	31.4695	15.1335	26.5677
		28.4904	29.2807	24.253	36.137
		27.7482	28.9948	15.9106	18.7524
		30.0983	36.2961	17.2634	21.9936
		30.6869	20.6296	26.8369	23.4974
		27.2031	27.4078	23.2019	25.9985
		30.6716	38.42	26.3194	27.8037
		25.3006	49.8741	24.9879	22.3744
			44.5645	18.3541	23.5183
					24.0965
					20.9436
					27.7461
					14.343
					29.7048

## Sheet: 4D-TGF-b
Ctrl IgG2a	V Low IgG2a	Ctrl anti-NP1	V Low anti-NP1
0.9	1.7	1.3	1.3
1.1	2.8	0.7	1.2
1	3.4	1.2	1.1
		0.8

## Sheet: 4E-Sema3A quantification
No stain	Ctrl IgG2a	Ctrl Nrp1 Ab	V Low IgG2a	V Low Nrp1 Ab
71	103.075	86.266	125	88.248
69	102.484	97.47	116	96.892
60.097	106.163	91.868	129	120.036
	96.916	91.868	126	89.427
	99.038	73.477	132	85.687
	72.806	71.54	116	92.804
	78.842	70.384	116	83.151
	73.343	96.647	121	110.51
	84.772	89.894	107	108.64
	83.334	82.058	117	110.426
	87.312	68.706	127	103.502
	94.9	75.748	106	90.177
	67.155		120	96.287
	86.099		125	98.058
	69.547		120	99.648
	75.015		122	102.785
	64.366		128	91.322
	67.45		139	111.354
	63.14		88	120.55
	64.299		106.534	95.431
	75.412		113.43	94.205
	71.805		111.994	91.743
	73.735		95.918	87.728
			96.502	73.656
			104.631	80.508
			107.785	110.811
			105.158	98.021
			104.06	95.777
			106.543	89.42
			104.085	76.178
			93.592	99.321
			97.772	117.899
			99.489	115.4
			97.285	122.939
			95.113	113.998
			93.016	107.78
			128.826	88.569
			143.799	91.621
			156.242
			144.756
			140.81
			150.116
			144.379
			159.718
			161.854
			158.73
			160.564
			152.278
			156.858
			164.3
			128.333
			107.187
			159.918
