# Supplementary material for: VEGF dose regulates vascular stabilization through Semaphorin3A and the Neuropilin-1+ monocyte/TGF-β1 paracrine axis
Source: EMBO Mol Med. 2015 Sep 7;7(10):1366–84. doi: 10.15252/emmm.201405003 (PMC4604689; doi:10.15252/emmm.201405003)
Supplement: Supplementary file 8 [file emmm0007-1366-sd8.xlsx]

## Sheet: 5A-Id1 and PAI-1
Id-1 Ctrl	Id-1 V Low	Id-1 V medium	Id-1 V High	PAI-1Ctrl	PAI-1 V Low	PAI-1 V medium	PAI-1 V High
0.6	1.8	1.1	0.7	0.8	6.3	1.7	1.6
0.8	1.7	1.3	0.6	0.9	6.3	2.6	0.9
0.5	5.1	0.9	2.5	0.5	16.7	1.6	1.5
2.1		2.5		1.8		1.8
