# Supplementary material for: VEGF dose regulates vascular stabilization through Semaphorin3A and the Neuropilin-1+ monocyte/TGF-β1 paracrine axis
Source: EMBO Mol Med. 2015 Sep 7;7(10):1366–84. doi: 10.15252/emmm.201405003 (PMC4604689; doi:10.15252/emmm.201405003)
Supplement: Supplementary file 9 [file emmm0007-1366-sd9.xlsx]

## Sheet: FIG6A
0	1	2.5	40
1.01	0.82	0.44	0.22
1.01	1.09	0.77	0.67
0.88	0.88	0.51	0.38
1.09	0.62	0.54	0.44

## Sheet: FIG6B
0	1	2.5	40
0.96	0.96	1.19	0.78
1.11	0.96	1.19	1.03
0.9	0.96	0.78	0.84
1.03	0.84	0.96	0.64

## Sheet: FIG6C
0	1	2.5	40
1.07	7.51	8.04	14.01
1.24	5.31	15.01	10.61
0.76	8.04	15.01	7
0.93	7.51	13.07

## Sheet: FIG6D
No stain	Ctrl IgGCtrl	Ctrl anti-TGF	V Low IgGCtrl	V Low anti-TGF
49.915	45.466	47.36	73.041	73.96
47.177	41.889	42.414	77.784	56.135
55.686	46.355	51.668	75.73	56.181
55.823	39.948	47.834	70.426	54.551
47.144	44.888	47.462	61.666	48.407
51.702	58.627	50.64	71.025	46.753
46.743	46.033	49.672	72.279	42.68
52.742	44.726	49.361	50.358	51.198
47.648	44.353	49.802	61.558	47.748
50.227	48.415	68.321	50.658	46.191
	47.27	66.023	74.753	54.389
	43.176	48.557	72.217	56.232
	56.08	62.772	65.578	46.675
	64.832	50.784	55.955	51.224
	60.836	48.355	52.055	50.114
	48.24	72.467	52.585	49.467
	51.439		62.688	48.937
			63.627	63.657
			51.867	47.635
			61.935	49.264
			62.317	54.726
			62.288	47.893
			62.496	51.737
				49.89
				45.617
				53.558
				50.158
				44.127

## Sheet: FIG6E
Ctrl IgG	Ctrl anti-TGF	V Low IgG	V Low anti-TGF
2.87	2.74	19.23	5.58
25.34	10.99	32.97	13.73
13.79	0	41.1	8.24
8.81	13.73	54.89	5.49
13.88	8.24	35.71	9.18
8.25	5.48	43.94	8.23
8.37	2.76	30.16	2.75
2.78	2.75	68.64	5.49
2.75	0	32.88	13.73
5.49	0	38.45	25.57
11.06	0	32.96	21.94
21.95	2.74	52.15	13.74
9.09	5.49	21.93	14.55
16.91	5.49	13.17	5.49
10.02	5.49	30.16	2.75
5.49	0	5.49	5.48
28.91	5.49	26.04	2.75
0	0	24.56	16.5
12.61	2.74	20.74	21.96
0		51.11	8.23
			6.81
			5.49
			5.49
			5.5
			2.75
			5.49
			13.74
