# Supplementary material for: VEGF dose regulates vascular stabilization through Semaphorin3A and the Neuropilin-1+ monocyte/TGF-β1 paracrine axis
Source: EMBO Mol Med. 2015 Sep 7;7(10):1366–84. doi: 10.15252/emmm.201405003 (PMC4604689; doi:10.15252/emmm.201405003)
Supplement: Supplementary file 10 [file emmm0007-1366-sd10.xlsx]

## Sheet: 7A-CD11b_vessel length
V LOW Fc	V MED Fc	V LOW 0.1 Sema3AFc	V LOW 10 Sema3AFc	V MED 0.1 Sema3AFc	V MED 10 Sema3AFc
10.6269	61.7305	39.9459	60.8493	85	80
29.7583	11.1606	48.2962	31.6245	30	85
17.7851	19.2626	51.4093	47.1711	60	72
13.5677	3.96114	53.5938	96.7113	54	118
23.3591	5.54903	96.8359	43.7493	47	120
22.022	18.6893	41.6227	98.3552	22	75
9.48277	12.3115	38.1621	44.4883	40	20
25.834	5.17822	55.0349	49.5133	42	35
34.2513	5.66008	20.3026	35.1404	90	136.684
33.0729	13.777	207.102	264.696	49	55
57.8536	48.2095	50.4229	37.3426	31	35.6159
30.1535	25.005	32.3817	52.7673	61	16.8001
43.9969	8.43152	40.0071	51.2407	47	47.1306
73.013	30.0203	19.2421	94.8483	37	63.3981
72.9879	28.8685	23.0863	94.7743	88	57.1966
46.0083	14.76	47.959	17.4871	64.0845	54.206
48.3341	24.1796	25.9374	56.3512	124.093	65.9291
22.5217	43.6877	54.7722	113.952	108.463	110.833
13.8985	7.0621	55.3571	30.8575	14.7834	79.0535
27.4492	17.6625	73.2536	47.7427	24.29	183.065
12.9988		34.3531	104.65	68.6823	59.8025
		40.0203	46.7255	60.1368	134.157
			75.7104	61.0472	44.9798
			40.4314	18.8755	119.344
			118.285	30.2696	18.1541
			23.999	37.3103
			98.3833	10.2148
			113.92	12.7215
				37.4869
				66.9736

## Sheet: 7B-VLD
V LOW Fc	V MED Fc	V LOW 0.1 Sema3AFc	V LOW 10 Sema3AFc	V MED 0.1 Sema3AFc	V MED 10 Sema3AFc
36.2047	26.5414	40.8156	38.031	29.2307	34.8218
35.9905	23.7544	31.1061	39.4273	22.2969	33.6296
31.7707	22.8833	39.3679	47.9765	28.8494	39.8784
39.8429	26.0852	40.3733	38.3668	35.5115	34.2365
40.2271	30.0095	29.7792	46.7367	34.3674	36.7536
29.8694	28.8332	40.781	43.4544	26.0431	41.3063
46.177	22.9869	33.717	46.3169	36.2438	45.8041
26.7939	26.2109	56.1287	56.6567	37.5334	45.8153
		34.2129	49.3669	38.8668	40.7173
		41.7294	34.9488	36.5658	44.2777
		29.6425	28.3955	44.3463	29.8685
		17.1531	0	36.983	19.2881
		25.5274	28.544	5.17957	21.3064
		0	35.3576	18.4112	38.4658
		30.1561	30.9757	19.5763	12.8048
		41.1491	102.371	25.0954	21.7142
		39.0419	20.0735	37.9062	1.43995
		39.2476	30.337	22.4997	24.1515
		25.4178		27.0119	23.5472
		41.1322		17.063	0.942768
				18.6405	4.00468
				20.7681	5.52018
				23.1657	13.0471
					25.7854
					22.4668
					19.4037
					33.1753

## Sheet: 7C-stab rate
V Low TRAp Fc	V Low TRAP Sema3AFc	V Med TRAP	V Med TRAP Sema3aFc
26.8886	54.1277	-63.6644	69.1749
99.2735	116.137	-134.26	-17.8844
63.7787	50.7584	-55.2209	11.7232
-4.88367	54.0096	-67.8461	-125.932
16.7358	7.31366	-48.1998	-69.5884
6.14161	112.418	-71.3984	28.853
-45.8221	31.0248	-148.472	13.4951
96.6433	9.95682	-27.0722	-19.4687
98.6665	-7.20514	-98.8524	149.517
69.1015	28.9562	-59.1196	182.917
46.0381	81.0125	-130.548	3.4297
54.1513	122.279	-41.424	0.177405
65.6734	90.6118	-56.8579	-103.954
93.9531	94.0265	75.466	-8.76834
31.1518		135.475	30.8807
45.3028		-81.1076	-38.7654
70.1146		-125.135	-123.721
48.3894		18.9791	3.73837
39.2528		-102.411	-108.979
29.5404		48.2692	-71.2935
11.48		-51.02	98.7691
26.4145		120.789	162.008
26.7431		166.823	178.728
19.7809		-58.6209	228.062
19.8073		16.6507	181.023
48.2771		-106.012	-2.9935
1.68474		18.1591	121.599
46.8168		34.9299	-6.63263
40.794			-70.6538
-6.74011			-79.6459
9.2982			-53.0829
-7.04754			149.23
			-46.5904

## Sheet: 7E-VLD
Uninjected	AdCD8 1 wk	AdVIC 1 wk	AdVIC + Fc 3 wks	AdVIC + Sema3AFc 3 wks
6.781	3.356	9.223	7.37	5.813
10.899	3.291	6.912	9.107	11.23
6.225	2.904	8.155	7.235	13.631
5.201	4.315	11.423	8.192	13.405
9.124	2.33	12.435	7.709	16.066
10.952	8.334	11.862	5.235	15.004
6.546	5.175	8.658	6.654	15.953
6.981	4.54	7.54	10.619	17.033
9.654	4.219	12.95	6.196	8.496
11.341	2.799	14.75	9.07	13.486
8.483	4.852	12.761	7.863	8.838
6.206	13.364	18.202	8.665	13.391
9.968	9.761	7.978	5.704	18.064
12.682	6.884	14.955	5.935	14.939
10.137	8.251	9.727	9.622	13.557
4.752	10.933	17.738	8.743	9.252
6.06	8.053	15.401	7.349	11.817
7.158	11.142	18.393	6.501	11.508
12.428	14.212	14.15	3.257	16.274
6.463	9.767	15.763	7.942	19.871
6.568	5.704	13.38	10.413	14.603
3.738	5.39	14.201	15.23	19.997
5.643	9.452	12.341	14.93	15.201
9.135	4.875	21.823	19.554	5.36
11.686	6.592	12.087	18.155	11.457
4.261	14.72	18.264	14.954	10.126
10.394	10.752	10.945	6.406	10.168
15.8	2.468	17.518	5.834	10.996
7.878	3.988	21.977	7.861	11.892
11.525	4.655	20.421	5.422	11.461
17.77	7.817	12.778	10.427	12.968
8.705	5.782	15.272	8.271	14.672
10.9	8.964	21.431	5.668	13.921
4.602	11.583	15.686	8.509	14.77
8.893	10.547	7.93	10.104	15.844
9.853	1.015	9.117	6.388	13.277
12.687	3.592	15.313	11.464	17.384
5.017	4.549	27.05	7.506	12.379
13.649	3.677	18.631	8.099	11.112
7.567	3.564	13.243	5.888	15.326
15.703	8.894	16.716	12.136	13.735
12.38	3.163	15.443	8.524	15.329
4.151	11.189	10.43	7.993	15.45
10.343	12.597	9.158	11.017	11.896
4.741	3.815	11.943	13.221	13.918
13.12	3.496	14.378	7.13	17.273
10.171	10.22	11.538	7.57	18.903
14.353	3.919	11.503	9.392	16.467
11.866	7.32	16.34	9.148	15.977
8.176	8.879	18.266	10.83	16.502
6.945	5.079	17.312	14.206	14.899
5.748	6.794	19.466	11.233	12.219
9.462	5.645	7.165	11.67	12.877
7.511	11.232		4.433	16.802
6.328	6.508		10.773	13.743
6.618	8.868		8.756	11.247
9.213	7.081		8.082	15.064
5.246	8.17		10.032	13.108
9.917	11.524		6.128	13.073
9.838	9.546		8.605	15.092
13.567	10.163		12.021	11.149
8.532	16.385		8.794	12.832
6.402	7.201		13.94	9.835
9.846	7.909		14.128	9.046
4.86	5.982		8.536	12.282
4.767	9.15		13.367	11.678
4.213	12.149		12.77	14.71
3.877	5.802		10.39	10.871
6.886			8.193	9.723
5.492			10.901	14.726
7.768			17.876	8.474
7.675			14.816	8.971
			13.776	9.532
			21.028	14.102
			17.652	12.754
			8.151	11.89
			17.666	11.106
			15.341	14.995
				15.017
				8.717
				13.787
				12.363
				16.573
				12.121
				16.796
				13.051
				15.314
				11.183
				17.22
				18.085
				16.258
