# Supplementary material for: VEGF dose regulates vascular stabilization through Semaphorin3A and the Neuropilin-1+ monocyte/TGF-β1 paracrine axis
Source: EMBO Mol Med. 2015 Sep 7;7(10):1366–84. doi: 10.15252/emmm.201405003 (PMC4604689; doi:10.15252/emmm.201405003)
Supplement: Supplementary file 11 [file emmm0007-1366-sd11.zip]

Archive with 5 entries (5 files):
- EMM_5003_SourceDataAppendixFigS1.xlsx
- EMM_5003_SourceDataAppendixFigS2.xlsx
- EMM_5003_SourceDataFigEV1.xlsx
- EMM_5003_SourceDataFigEV3.xlsx
- EMM_5003_SourceDataFigEV4.xlsx
