# Supplementary material for: VEGF dose regulates vascular stabilization through Semaphorin3A and the Neuropilin-1+ monocyte/TGF-β1 paracrine axis
Source: EMBO Mol Med. 2015 Sep 7;7(10):1366–84. doi: 10.15252/emmm.201405003 (PMC4604689; doi:10.15252/emmm.201405003)
Supplement: Supplementary file 11 [file emmm0007-1366-sd11.zip › EMM_5003_SourceDataAppendixFigS1.xlsx]

## Sheet: Sheet1
V Low 0 days	V Med 0 days	V High 0 days	V Low 7 days	V Med 7 days	V High 7 days
11.7598	12.216	10.9561	9.3501	9.278	9.2873
12.0494	11.6173	11.3691	10.5558	8.52912	10.0519
11.4076	11.2822	11.1228	10.1306	9.29652	8.29155
10.7685	10.1999	10.6525	10.1306	6.63988	7.80384
