# Supplementary material for: VEGF dose regulates vascular stabilization through Semaphorin3A and the Neuropilin-1+ monocyte/TGF-β1 paracrine axis
Source: EMBO Mol Med. 2015 Sep 7;7(10):1366–84. doi: 10.15252/emmm.201405003 (PMC4604689; doi:10.15252/emmm.201405003)
Supplement: Supplementary file 11 [file emmm0007-1366-sd11.zip › EMM_5003_SourceDataAppendixFigS2.xlsx]

## Sheet: Sheet1
ctrl	V Low	V Med	V High
0.9	0.2	0.1	0.8
1.1	1.1	0.4	0.6
