# Supplementary material for: VEGF dose regulates vascular stabilization through Semaphorin3A and the Neuropilin-1+ monocyte/TGF-β1 paracrine axis
Source: EMBO Mol Med. 2015 Sep 7;7(10):1366–84. doi: 10.15252/emmm.201405003 (PMC4604689; doi:10.15252/emmm.201405003)
Supplement: Supplementary file 11 [file emmm0007-1366-sd11.zip › EMM_5003_SourceDataFigEV1.xlsx]

## Sheet: Lectin length_Vessel length
ctrl	low	med	high
0.938253	1.03609	1.04682	0.982931
0.915134	0.782258	0.847512	1.14368
1.06365	1.03969	0.824662	0.996003
	0.984925	0.907861	1.00809
	0.789226	0.917996	0.977819
	0.868556	0.961778	1.11511
	0.976605	0.996467	0.875246
	0.944258	0.93088
