# Supplementary material for: VEGF dose regulates vascular stabilization through Semaphorin3A and the Neuropilin-1+ monocyte/TGF-β1 paracrine axis
Source: EMBO Mol Med. 2015 Sep 7;7(10):1366–84. doi: 10.15252/emmm.201405003 (PMC4604689; doi:10.15252/emmm.201405003)
Supplement: Supplementary file 11 [file emmm0007-1366-sd11.zip › EMM_5003_SourceDataFigEV3.xlsx]

## Sheet: TGFb in CD11B and CD31.csv
V low CD11b	V low CD31	V med CD11b	V med CD31	V high CD11b	V high CD31
2.1	1.7	2.4	2	3	1.7
5.2	1.6	1.6	2.8	2.8	2
3	0.8	2.8	0.6	2.6	0.6
4.5	0.4	3	0.7	1.3	1.1
2.4		2.4	0.5	2.6	0.3
2.8				0.9	0.4
				2.8
				2.1
