# Supplementary material for: VEGF dose regulates vascular stabilization through Semaphorin3A and the Neuropilin-1+ monocyte/TGF-β1 paracrine axis
Source: EMBO Mol Med. 2015 Sep 7;7(10):1366–84. doi: 10.15252/emmm.201405003 (PMC4604689; doi:10.15252/emmm.201405003)
Supplement: Supplementary file 11 [file emmm0007-1366-sd11.zip › EMM_5003_SourceDataFigEV4.xlsx]

## Sheet: EV4A-Id1 upon VEGF
0	1	2.5	40
0.97	0.15	0.13	0.03
1.03	0.14	0.45	1.27
		0.45	0.16
			0

## Sheet: EV4B-PAI-1 upon VEGF
0	1	2.5	40
1.2	0.23	0.21	0.11
0.8	0.21	0.46	0.8
		0.37	0.21
			0.06

## Sheet: EV4C-Id1 upon TGFb
0	2.5	10	40
0.83	1.9	2.34	2.34
1.17	1.78	3.55	2.51
		2.19
		3.31

## Sheet: EV4D-PAI-1 upon TGFb
0	2.5	10	40
0.8	50.88	50.88	33.57
1.2	41.33	41.33	44.29
	54.53	62.64	29.22
